# Supplementary material for: Cytological and molecular characterization of wheat lines carrying leaf rust and stem rust resistance genes Lr24 and Sr24
Source: Sci Rep. 2024 Jun 4;14:12816. doi: 10.1038/s41598-024-63835-w (PMC11150516; doi:10.1038/s41598-024-63835-w)
Supplement: Supplementary file 4 — Supplementary Table S1. [file 41598_2024_63835_MOESM4_ESM.xlsx]

## Sheet: Sheet1
Table S1 NBS-LRR-related genes in the targeted intervals in chromosomes 3E, 3J, 3Js and 3St corresponding to the Lr24/Sr24 region
Chromosome	Predicted gene ID	Physical location in 3E pseudomolecule (bp)
3E	Tel3E01G769800	600,118,118-600,121,850
3E	Tel3E01G770000	600,142,035-600,143,221
3E	Tel3E01G770500	600,187,297-600,190,519
3E	Tel3E01G790300	611,023,700-611,028,977
3E	Tel3E01G798500	615,908,152-615,910,582
3E	Tel3E01G811200	623,948,735-623,953,818
3E	Tel3E01G811400	624,008,388-624,011,289
3E	Tel3E01G811800	624,263,117-624,265,785
3E	Tel3E01G812300	624,316,713-624,323,275
3E	Tel3E01G812600	624,445,974-624,452,577
3E	Tel3E01G834300	635,588,903-635,589,654
3E	Tel3E01G834500	635,806,923-635,811,312
3E	Tel3E01G835200	636,132,340-636,133,516
3E	Tel3E01G835400	637,374,462-637,376,049
3E	Tel3E01G835500	637,618,879-637,620,392
3E	Tel3E01G852700	646,246,419-646,248,317
3E	Tel3E01G853400	646,452,172-646,485,555
3E	Tel3E01G854300	646,647,490-646,653,643
3E	Tel3E01G866000	649,033,372-649,036,207
3E	Tel3E01G867200	649,406395-649,414,801
3E	Tel3E01G872500	653,367,157-653,369,140
3E	Tel3E01G874000	654,789,565-654,794,336
3E	Tel3E01G874500	654,901,757-654,907,887
3E	Tel3E01G887900	661,702,768-661,718,334
3E	Tel3E01G907800	671,281,197-671,283,983
3E	Tel3E01G909700	672,055,944-672,059,736
Chromosome	Predicted gene ID	Physical location in 3J pseudomolecule (bp)
3J	Thint.J03G563900.1	592,199,981-592,211,860
3J	Thint.J03G564700.1	593,022,781-593,042,700
3J	Thint.J03G576000.1	602,528,210-602,530,864
3J	Thint.J03G580500.1	610,264,119-610,268,707
3J	Thint.J03G580700.1	610,313,440-610,318,286
3J	Thint.J03G580800.1	610,339,152-610,344,609
3J	Thint.J03G581100.1	610,425,350-610,429,629
3J	Thint.J03G581400.1	610,766,093-610,770,701
3J	Thint.J03G581600.1	610,882,555-610,887,803
3J	Thint.J03G582000.1	611,232,451-611,242,569
3J	Thint.J03G582100.1	611,304,964-611,308,328
3J	Thint.J03G584000.1	612,462,930-612,466,784
3J	Thint.J03G584100.1	612,824,088-612,826,156
3J	Thint.J03G584200.1	612,845,486-612,854,680
3J	Thint.J03G584300.1	612,873,983-612,875,954
3J	Thint.J03G584800.1	613,747,055-613,757,755
3J	Thint.J03G584900.1	613,761,372-613,791,877
3J	Thint.J03G585000.1	613,881,686-613,887,718
3J	Thint.J03G595100.1	613,889,869-613,892,286
3J	Thint.J03G596100.1	624,131,763-624,139,312
3J	Thint.J03G601000.1	628,161,399-628,177,071
3J	Thint.J03G601100.1	628,177,854-628,188,494
3J	Thint.J03G603100.1	629,924,589-629,934,098
3J	Thint.J03G603500.1	630,364,998-630,371,271
3J	Thint.J03G603600.1	630,452,156-630,459,042
3J	Thint.J03G603700.1	630,519,600-630,525,470
3J	Thint.J03G603900.1	630,591,588-630,599,605
3J	Thint.J03G604000.1	630,672,023-630,681,445
3J	Thint.J03G604300.1	630,918,673-630,930,133
3J	Thint.J03G609000.1	634,418,080-634,427,328
Chromosome	Predicted gene ID	Physical location in 3Js pseudomolecule (bp)
3Js	Thint.V03G516600.1	468,702,734-468,705,457
3Js	Thint.V03G517200.1	469,101,036-469,107,708
3Js	Thint.V03G517400.1	469,251,910-469,255,830
3Js	Thint.V03G517700.1	469,841,372-469,846,490
3Js	Thint.V03G518000.1	470,068,568-470,071,926
3Js	Thint.V03G518100.1	470,097,123-470,103,977
3Js	Thint.V03G518200.1	470,108,124-470,112,535
3Js	Thint.V03G530200.1	482,793,556-482,799,200
3Js	Thint.V03G532400.1	484,156,410-484,160,724
3Js	Thint.V03G532600.1	484,246,600-484,254,781
3Js	Thint.V03G534600.1	485,211,815-485,215,622
3Js	Thint.V03G535400.1	485,820,227-485,824,696
3Js	Thint.V03G535600.1	485,845,180-485,858,647
3Js	Thint.V03G535700.1	485,943,203-485,952,516
3Js	Thint.V03G535800.1	486,151,270-486,158,201
3Js	Thint.V03G535900.1	486,266,098-486,275,289
3Js	Thint.V03G536000.1	486,306,892-486,313,384
3Js	Thint.V03G536100.1	486,359,753-486,376,402
3Js	Thint.V03G536300.1	486,400,047-486,407,261
3Js	Thint.V03G536500.1	486,483,617-486,490,165
3Js	Thint.V03G536600.1	486,526,422-486,534,736
3Js	Thint.V03G536800.1	486,594,650-486,608,749
3Js	Thint.V03G537000.1	487,025,226-487,031,917
3Js	Thint.V03G537200.1	487,117,681-487,126,069
3Js	Thint.V03G537700.1	487,339,781-487,347,694
3Js	Thint.V03G537800.1	487,530,137-487,537,652
3Js	Thint.V03G537900.1	487,643,959-487,652,950
3Js	Thint.V03G538000.1	487,738,448-487,755,215
3Js	Thint.V03G538100.1	487,778,711-487,785,991
3Js	Thint.V03G538300.1	487,862,329-487,868,596
3Js	Thint.V03G538400.1	487,905,690-487,911,038
3Js	Thint.V03G538500.1	487,955,945-487,962,854
3Js	Thint.V03G538700.1	488,029,224-488,037,723
3Js	Thint.V03G538900.1	488,069,253-488,078,083
3Js	Thint.V03G539000.1	488,085,915-488,122,654
3Js	Thint.V03G539200.1	488,207,909-488,218,202
3Js	Thint.V03G539300.1	488,223,430-488,230,839
3Js	Thint.V03G539900.1	489,034,434-489,037,724
3Js	Thint.V03G555200.1	502,923,192-502,927,109
3Js	Thint.V03G555300.1	502,978,267-502,980080
3Js	Thint.V03G555400.1	503,008,471-503,011,162
3Js	Thint.V03G557300.1	510,132,075-510,136,524
Chromosome	Predicted gene ID	Physical location in 3St pseudomolecule (bp)
3St	Thint.S03G548600.1	437,993,967-438,007,745
3St	Thint.S03G552600.1	442,417,946-442,423,208
3St	Thint.S03G552900.1	442,567,215-442,577,594
3St	Thint.S03G556000.1	443,849,561-443,852,430
3St	Thint.S03G556100.1	443,852,654-443,856,548
3St	Thint.S03G556200.1	444,728,539-444,732,120
3St	Thint.S03G556600.1	445,207,986-445,220,198
3St	Thint.S03G556700.1	445,397,223-445,409,449
3St	Thint.S03G567500.1	446,016,295-446,020,025
3St	Thint.S03G567800.1	446,214,854-446,217,005
3St	Thint.S03G572900.1	458,017,501-458,022,553
3St	Thint.S03G573000.1	458,027,875-458,032,331
3St	Thint.S03G573700.1	458,897,827-458,911,814
3St	Thint.S03G573800.1	458,964,653-458,972,306
3St	Thint.S03G574000.1	459,011,980-459,017,672
3St	Thint.S03G574100.1	459,131,067-459,134,593
3St	Thint.S03G574300.1	459,168,541-459,175,012
3St	Thint.S03G574400.1	459,195,686-459,203,394
3St	Thint.S03G574500.1	459,218,376-459,227,048
3St	Thint.S03G574900.1	459,596,229-459,610,543
3St	Thint.S03G575300.1	459,918,315-459,930,143
3St	Thint.S03G575800.1	460,086,655-460,091,890
3St	Thint.S03G575900.1	460,133,707-460,142,430
3St	Thint.S03G576000.1	460,166371-460,173,853
3St	Thint.S03G576200.1	460,326,403-460,335,121
3St	Thint.S03G578200.1	461,696,977-461,707,101
3St	Thint.S03G582800.1	465,206,803-465,220,604
3St	Thint.S03G583300.1	465,635,278-465,640,704
3St	Thint.S03G597300.1	480,090,129-480,093,864
3St	Thint.S03G597400.1	480,153,212-480,157,050
